# Supplementary material for: Substantial heterogeneity of inflammatory cytokine production and its inhibition by a triple cocktail of toll-like receptor blockers in early sepsis
Source: Front Immunol. 2023 Oct 5;14:1277033. doi: 10.3389/fimmu.2023.1277033 (PMC10588698; doi:10.3389/fimmu.2023.1277033)
Supplement: Supplementary Table 1 — Spearman’s correlations of baseline concentrations, increase of concentrations during incubation, and effect of TLR-blockers averaged via rank-sums. [file DataSheet_1.xlsx]

## Sheet: Tabelle1
Spearman's r							corresponding p-values
Baseline concentrations
	TNF	IL-6	IL-8	IL-1α	IL-1β			TNF	IL-6	IL-8	IL-1α	IL-1β
TNF		0.414118	0.290045	0.320905	0.222262		TNF		0.00251962	0.0389609	0.0216759	0.116974
IL-6	0.414118		0.551584	0.361538	0.275566		IL-6	0.00251962		2.7257e-05	0.00914141	0.0503213
IL-8	0.290045	0.551584		0.371674	0.307511		IL-8	0.0389609	2.7257e-05		0.00724368	0.028155
IL-1α	0.320905	0.361538	0.371674		0.405973		IL-1α	0.0216759	0.00914141	0.00724368		0.00311868
IL-1β	0.222262	0.275566	0.307511	0.405973			IL-1β	0.116974	0.0503213	0.028155	0.00311868
Ex vivo production
	TNF	IL-6	IL-8	IL-1α	IL-1β			TNF	IL-6	IL-8	IL-1α	IL-1β
TNF		0.474661	0.109864	0.316109	0.158733		TNF		0.000432891	0.442805	0.0238342	0.265902
IL-6	0.474661		0.131222	0.278552	0.337104		IL-6	0.000432891		0.358694	0.0477811	0.0155635
IL-8	0.109864	0.131222		0.308597	0.491403		IL-8	0.442805	0.358694		0.0275755	0.0002505
IL-1α	0.316109	0.278552	0.308597		0.479548		IL-1α	0.0238342	0.0477811	0.0275755		0.000370071
IL-1β	0.158733	0.337104	0.491403	0.479548			IL-1β	0.265902	0.0155635	0.0002505	0.000370071
TLR-I effects
	TNF	IL-6	IL-8	IL-1α	IL-1β			TNF	IL-6	IL-8	IL-1α	IL-1β
TNF		0.478914	0.5781	0.414118	0.488416		TNF		0.00037772	8.89101e-06	0.00251962	0.000276746
IL-6	0.478914		0.376561	0.345882	0.321357		IL-6	0.00037772		0.00645818	0.0129145	0.0214811
IL-8	0.5781	0.376561		0.398371	0.625701		IL-8	8.89101e-06	0.00645818		0.00378789	9.12474e-07
IL-1α	0.414118	0.345882	0.398371		0.445249		IL-1α	0.00251962	0.0129145	0.00378789		0.00106048
IL-1β	0.488416	0.321357	0.625701	0.445249			IL-1β	0.000276746	0.0214811	9.12474e-07	0.00106048
